# Supplementary material for: Rapid Reverse Purification DNA Extraction Approaches to Identify Microbial Pathogens in Wastewater
Source: Microorganisms. 2023 Mar 22;11(3):813. doi: 10.3390/microorganisms11030813 (PMC10056086; doi:10.3390/microorganisms11030813)
Supplement: Supplementary file 1 [file microorganisms-11-00813-s001.zip]

Archive with 3 entries (3 files):
- S1 - Standard operation protocols for separated pre-treatment options.pdf
- S2 - Best performing extraction protocols.pdf
- S3 - Comparison of quantification cycle and nucleic acid concentration.pdf
